# Supplementary material for: KSP: an integrated method for predicting catalyzing kinases of phosphorylation sites in proteins
Source: BMC Genomics. 2020 Aug 4;21:537. doi: 10.1186/s12864-020-06895-2 (PMC7646512; doi:10.1186/s12864-020-06895-2)
Supplement: Supplementary file 1 — Additional file 1: Table S1. Kinases information collected in KSP. [file 12864_2020_6895_MOESM1_ESM.xlsx]

## Sheet: Sheet1
Table S1: Kinases information collected in KSP
KINASE	INTERACTION COUNT
CDK1	487
PKACA	467
CK2A1	465
Src	408
PKCA	385
ERK2	358
CDK2	340
ERK1	280
Akt1	235
ATM	226
GSK3B	223
PLK1	211
Chk1	181
AurB	177
P38A	165
Abl	136
JNK1	121
CDK5	114
DNAPK	112
PKCD	109
Fyn	107
CK1A	106
AMPKA1	102
AurA	94
ATR	88
Lck	82
mTOR	80
CAMK2A	78
EGFR	73
LYN	73
CK1D	70
Chk2	65
LRRK2	65
PAK1	65
PKCZ	65
MAPKAPK2	62
ROCK1	60
PKCE	60
PRKD1	59
p90RSK	57
CDK4	54
PKCB	54
ChaK1	53
IKKB	53
TTK	50
Syk	49
JNK2	49
GRK2	46
p70S6K	45
RSK2	45
INSR	44
PKCB_iso2	43
TBK1	42
HIPK2	42
CDK9	41
CDK7	40
CDC7	39
Pim1	39
PKG1	38
IKKA	35
GSK3A	35
DYRK1A	35
SGK1	34
IKKE	33
IRAK4	33
TAK1	32
JAK2	32
CDK6	32
LKB1	31
PDK1	31
Ret	31
PKCT	30
PKCG	30
PLK3	30
PKCI	29
CK1E	28
NEK2	28
ULK1	27
BUB1	27
P38B	26
MST2	26
MST1	26
ZAP70	25
MELK	25
Akt2	25
PDGFRB	24
AMPKA2	24
ERK5	24
FGFR1	24
MARK2	23
ASK1	23
Hck	23
DYRK2	22
FAK	21
PAK2	21
DAPK1	20
Met	20
JAK3	20
Cot	20
STLK3	19
IGF1R	19
PKR	19
Etk	19
CK2A2	19
NEK6	19
SRPK1	19
MSK1	18
Btk	18
HER2	17
Arg	17
TrkA	17
Brk	16
MKK4	16
BRAF	16
DAPK3	16
PKCH	15
LATS1	14
IRAK1	14
OSR1	14
PLK2	14
PRKD2	14
P38D	14
AXL	14
VRK1	13
TGFBR2	13
P38G	13
GRK5	13
CAMK1A	12
RAF1	12
CDK3	12
CLK1	12
PKN1	12
MARK1	12
NLK	12
GRK4	12
ROCK2	12
LATS2	12
ERK7	12
PLK4	11
TrkB	11
PAK4	11
CAMK2D	11
CLK2	11
MAPKAPK5	11
Fer	11
CDK8	11
ITK	11
Nik	11
GRK3	11
Yes	10
Kit	10
EphA2	10
TGFBR1	10
MEK1	10
Mnk1	10
JNK3	10
NEK1	10
NDR1	9
BCR-ABL1	9
MKK7	9
TEC	9
GRK6	9
ALK	9
NuaK1	9
CAMK4	8
PINK1	8
Pyk2	8
PKG1_iso2	8
EEF2K	8
FGFR3	8
MKK6	8
PKG2	8
QIK	8
MLK3	8
Mer	8
FLT3	8
CAMKK1	7
AurC	7
ILK	7
Tyk2	7
P70S6KB	7
MLK2	7
DYRK1B	7
VEGFR2	7
VRK2	7
PKM	7
WNK1	7
BRSK1_iso2	7
Ack	7
TTBK2	7
TTBK1	7
CK1G1	6
BMPR1B	6
TLK1	6
RIPK2	6
SMG1	6
ARAF	6
Mnk2	6
CDK14	6
RIPK1	6
PDHK1	6
PBK	6
MEKK1	6
PIK3CG	5
HPK1	5
NEK7	5
FGR	5
VEGFR1	5
MEKK6	5
KIS	5
PDHK2	5
CAMK2B	5
CASK	5
PDGFRA	5
PAK6	5
SGK3	5
MST4	5
NEK9	5
smMLCK	5
ZAK	5
Pim2	4
GTF2F1	4
NDR2	4
PRKD3	4
CSFR	4
MARK3_iso3	4
PDHK4	4
MPSK1	4
MRCKA	4
WNK3	4
ULK3	4
TAF1	4
Ron	4
ALK1	4
Fes	4
NEK11	4
CAMK1B	4
PAK5	4
MKK3	4
NPM-ALK	4
CSK	4
PIK3CA	4
LOK	4
PDHK3	4
MYO3A	4
GRK1	4
BLK	4
Wee1	4
Akt3	4
CDKL5	3
NME1	3
CK1G2	3
RIPK3	3
CDK11A	3
CDK16	3
WNK2	3
MSK2	3
Bcr	3
YSK1	3
BRSK2	3
JAK1	3
HIPK1	3
CDK19	3
GCN2	3
CTK	3
Lmr2	3
MST3	3
BVR	3
CAMKK2	3
HGK	3
CK2B	3
RSK3	3
ERK3	3
CAMK2G	3
MARK3	3
PASK	3
FGFR2	3
ULK2	3
CDK12	2
TIE2	2
MEK5	2
CRIK	2
FRK	2
Myt1	2
DYRK3	2
TXK	2
JNK2_iso2	2
LRRK1	2
CDK10	2
DLK	2
PKN2	2
Pim3	2
Ret_iso3	2
AAK1	2
TGM2	2
LIMK2	2
MEKK3	2
NME2	2
ALK4	2
TLK2	2
MEK2	2
ICK	2
LIMK1	2
PKN3	2
BRSK1	2
MOS	2
KHS2	2
FAM20C	2
EphA4	2
SRPK2	2
PRKX	2
PERK	2
CDK13	2
HRI	2
CDK20	2
FGFR4	1
AMPKG2	1
HER4	1
CDK11B	1
PKACB	1
EphB2	1
Mnk1_iso2	1
GRP78	1
PIK3CD	1
PIK3CB	1
TESK1	1
KSR	1
skMLCK	1
DMPK1	1
PIKFYVE	1
RIOK3	1
CAMK2D_iso8	1
GRK7	1
PHKA1	1
WSTF	1
MASTL	1
JNK1_iso2	1
MAPKAPK3	1
CLK4	1
CAMK1G	1
SIK	1
WNK4	1
ENPP3	1
GSK3B_iso2	1
TSSK4	1
PKACA_iso2	1
NEK3	1
PGK1	1
DAPK2	1
COL4A3BP	1
EphB3	1
Tyro3	1
MEKK2	1
AMPKB1	1
PRP4	1
ChaK2	1
NuaK2	1
IRE1	1
CK1A2	1
GCK	1
SRMS	1
Haspin	1
BRD4	1
CDK11A_iso10	1
VRK3	1
PRPK	1
KHS1	1
DRAK1	1
TNIK	1
MEKK4	1
