# Supplementary material for: KSP: an integrated method for predicting catalyzing kinases of phosphorylation sites in proteins
Source: BMC Genomics. 2020 Aug 4;21:537. doi: 10.1186/s12864-020-06895-2 (PMC7646512; doi:10.1186/s12864-020-06895-2)
Supplement: Supplementary file 2 — Additional file 2: Table S2. Evaluation of KSP on PKACA and CDK1 when different number of top-ranked predictions were considered. [file 12864_2020_6895_MOESM2_ESM.xlsx]

## Sheet: Sheet1
Table S2: Evaluation of KSP on PKACA and CDK1 when different number of top-ranked predictions were considered.
kinase:PKACA	top10	top9	top8	top7	top6	top5	top4	top3	top2	top1
TP	441	437	431	423	413	403	377	359	297	205
FP	34	31	29	25	23	22	19	16	10	1
TN	335	338	340	344	346	347	350	353	359	368
FN	21	30	36	44	54	64	90	108	170	262
TPR	0.954545	0.93576	0.922912	0.905782	0.884368	0.862955	0.807281	0.768737	0.635974	0.438972
FPR	0.0921409	0.0840108	0.0785908	0.0677507	0.0623306	0.0596206	0.0514905	0.0433604	0.0271003	0.00271003
TNR	0.907859	0.915989	0.921409	0.932249	0.937669	0.940379	0.948509	0.95664	0.9729	0.99729
FNR	0.0454545	0.0642398	0.0770878	0.0942184	0.115632	0.137045	0.192719	0.231263	0.364026	0.561028
ACCURACY	0.933815	0.927033	0.922249	0.917464	0.907895	0.897129	0.869617	0.851675	0.784689	0.685407
PRECISION	0.928421	0.933761	0.936957	0.944196	0.947248	0.948235	0.95202	0.957333	0.967427	0.995146
RECALL	0.954545	0.93576	0.922912	0.905782	0.884368	0.862955	0.807281	0.768737	0.635974	0.438972
F1	0.941302	0.934759	0.929881	0.92459	0.914729	0.903587	0.873696	0.852732	0.767442	0.609212
kinase:CDK1
TP	463	460	450	439	426	406	390	349	286	222
FP	40	38	31	27	26	18	17	9	5	2
TN	329	331	338	342	343	351	352	360	364	367
FN	24	27	37	48	61	81	97	138	201	265
TPR	0.950719	0.944559	0.924025	0.901437	0.874743	0.833676	0.800821	0.716632	0.587269	0.455852
FPR	0.108401	0.102981	0.0840108	0.0731707	0.0704607	0.0487805	0.0460705	0.0243902	0.0135501	0.00542005
TNR	0.891599	0.897019	0.915989	0.926829	0.929539	0.95122	0.95393	0.97561	0.98645	0.99458
FNR	0.0492813	0.0554415	0.0759754	0.0985626	0.125257	0.166324	0.199179	0.283368	0.412731	0.544148
ACCURACY	0.925234	0.924065	0.920561	0.912383	0.898364	0.884346	0.866822	0.828271	0.759346	0.688084
PRECISION	0.920477	0.923695	0.935551	0.94206	0.942478	0.957547	0.958231	0.97486	0.982818	0.991071
RECALL	0.950719	0.944559	0.924025	0.901437	0.874743	0.833676	0.800821	0.716632	0.587269	0.455852
F1	0.935354	0.93401	0.929752	0.921301	0.907348	0.891328	0.872483	0.826036	0.735219	0.624473
