# Supplementary material for: KSP: an integrated method for predicting catalyzing kinases of phosphorylation sites in proteins
Source: BMC Genomics. 2020 Aug 4;21:537. doi: 10.1186/s12864-020-06895-2 (PMC7646512; doi:10.1186/s12864-020-06895-2)
Supplement: Supplementary file 3 — Additional file 3: Table S3. test set of ATM kinase including peptides, interactions, and output scores of all softwares. [file 12864_2020_6895_MOESM3_ESM.xlsx]

## Sheet: Table S3
Table S3: test set of ATM kinase including peptides, interactions, and output scores of all softwares.
kinase	sub_gene	position	sequence	atm_label	atm_ksp_score	atm_pwm_score	atm_knn_score	atm_networkin_score	atm_igps_score	atm_networkinandigps_score
_ATM	ATM	S367	DTRSLEIsQSyTttQ	Y	2.3029	0.168553	26	228.14	5.95	234.09
_ATM	ATM	S1893	PANLDsEsEHFFRCC	Y	2.30166	0.0997904	57	0	0	0
_ATM	ATM	S2996	QECkRNLsDIDQSFN	Y	2.30166	0.112788	6	0	0	0
_ATM	ATM	S440	SPLLMILsQLLPQQR	Y	2.30166	0.184906	0	228.14	2.39	230.53
_ATM	ATM	s1981	sLAFEEGsQSTtIss	Y	2.30166	0.184906	40	228.14	6.35	234.49
_ATM	ATM	T1885	sQTSRsTtPANLDsE	Y	2.30166	0.0771488	0	0	0	0
_ATM	BRCA1	S1423	AVLEQHGsQPSNSYP	Y	2.52927	0.191195	22	228.14	0	228.14
_ATM	BRCA1	S1387	EDCSGLSsQSDILTT	Y	2.52927	0.185325	15	228.14	0	228.14
_ATM	BRCA1	S1542	EEQQLEEsGPHDLtE	Y	2.52927	0.12914	11	0	0	0
_ATM	BRCA1	S1497	EPGVERssPsKCPsL	Y	2.52927	0.121593	31	0	0	0
_ATM	BRCA1	S1524	LQNRNYPsQEELIKV	Y	2.52927	0.166038	30	228.14	0	228.14
_ATM	BRCA1	S1189	QKGELsRsPsPFtHT	Y	2.52927	0.119916	0	0	0	0
_ATM	BRCA1	S1457	SEKAVLTsQKsSEYP	Y	2.52927	0.180713	33	228.14	7.04	235.18
_ATM	CHEK2	S28	PHGsVtQsQGSSsQs	Y	1.82182	0.189518	9	228.14	8.18	236.32
_ATM	CHEK2	T68	SsLEtVstQELYsIP	Y	1.82182	0.155136	16	183.57	4.46	188.03
_ATM	CHEK2	S35	sQGSSsQsQGIssss	Y	1.82182	0.198742	9	228.14	11.46	239.6
_ATM	CHEK2	S395	sQPHGsVtQsQGSSs	Y	1.82182	0.145493	11	228.14	8.37	236.51
_ATM	CHEK2	S33	tQsQGSSsQsQGIss	Y	1.82182	0.184486	17	228.14	10.33	238.47
_ATM	CREB1	s133	EILsRRPsyRkILND	Y	1.3495	0.107757	38	0	0	0
_ATM	CREB1	T100	LKRLFsGtQISTIAE	Y	1.3495	0.132914	41	99.45	1.79	101.24
_ATM	CREB1	S111	TIAEsEDsQEsVDsV	Y	1.3495	0.189518	0	105.52	8.11	113.63
_ATM	CREB1	S121	sVDsVtDsQKRREIL	Y	1.3495	0.169811	77	105.52	6.09	111.61
_ATM	FANCI	S730	LDksADFsQSTSIGI	Y	2.31162	0.168553	0	185.17	0	185.17
_ATM	FANCI	S972	SLLNLLSsQEEDFNS	Y	2.31162	0.192453	28	185.17	5.89	191.06
_ATM	FANCI	S559	SLSSsQCsQSLSVsQ	Y	2.31162	0.189937	8	185.17	7.81	192.98
_ATM	FANCI	S1121	TLSEEAssQATLPNQ	Y	2.31162	0.184906	13	185.17	5.3	190.47
_ATM	FANCI	S556	VLGSLSSsQCsQSLS	Y	2.31162	0.192453	14	185.17	6.05	191.22
_ATM	HUWE1	S3695	ENVVIVAsQkRPLGG	Y	2.22384	0.165199	48	15.84	0	15.84
_ATM	HUWE1	S2339	GQPEVLSsQEMQVEN	Y	2.22384	0.188679	36	15.84	6.33	22.17
_ATM	HUWE1	S2636	HDQsTAtsQAGTLSS	Y	2.22384	0.172746	24	15.84	5.77	21.61
_ATM	HUWE1	S927	ISVNQWGsQLGLSVL	Y	2.22384	0.179455	30	15.84	1.88	17.72
_ATM	HUWE1	S3797	QAAtsESsQSEASVR	Y	2.22384	0.187841	22	15.84	9.23	25.07
_ATM	HUWE1	S3377	kACsPCSsQSSSSGI	Y	2.22384	0.181971	24	15.84	0	15.84
_ATM	MED1	S816	DSSSSGHsQSTLFDS	Y	2.751	0.187841	18	19.52	6.04	25.56
_ATM	MED1	S887	EEYFDESsQSGDNDD	Y	2.751	0.179874	0	19.52	4.96	24.48
_ATM	MED1	S872	FNPDLLNsQsQSGFG	Y	2.751	0.176939	11	19.52	3.05	22.57
_ATM	MED1	S953	LMEHHsGsQGPLLTT	Y	2.751	0.180294	57	19.52	3.33	22.85
_ATM	MED1	S1134	LsSSMyssQGSSGSs	Y	2.751	0.193291	10	19.52	7.19	26.71
_ATM	MED1	S874	PDLLNsQsQSGFGEE	Y	2.751	0.182809	15	19.52	3.58	23.1
_ATM	MED1	S1147	SsQSKNSsQsGGKPG	Y	2.751	0.177778	14	19.52	7.25	26.77
_ATM	MED1	S1141	sQGSSGSsQSKNSsQ	Y	2.751	0.193711	30	19.52	10.63	30.15
_ATM	PRKDC	T2609	LtPMFVEtQAsQGtL	Y	1.78375	0.127883	20	0	1.18	1.18
_ATM	PRKDC	S2612	MFVEtQAsQGtLQtR	Y	1.78375	0.178197	14	139.17	3.67	142.84
_ATM	PRKDC	T2647	QQHDFtLtQTADGRs	Y	1.78375	0.126205	43	135.37	2.72	138.09
_ATM	PRKDC	T2638	VAGQIRAtQQQHDFt	Y	1.78375	0.11153	41	0	3.21	3.21
_ATM	SLX4	S1716	GSDSSLSsQSSSSCE	Y	1	0.196646	12	3.09	0	3.09
_ATM	SLX4	S1138	PDHsSSRsQKSSSKL	Y	1	0.185744	43	3.09	0	3.09
_ATM	SLX4	S1631	PHCQTLAsQTYKPSR	Y	1	0.162264	57	3.07	0	3.07
_ATM	SLX4	S1271	sRSRDCSsQtQISSL	Y	1	0.187002	0	3.09	0	3.09
_ATM	TOPBP1	S554	ITEEGLFsQKSFLVL	Y	2.03135	0.184906	22	39.34	2.28	41.62
_ATM	TOPBP1	S853	LEtPGRPsQQkRKPs	Y	2.03135	0.167715	66	39.34	0	39.34
_ATM	TOPBP1	T1062	NDSkGVLtQtLEMRE	Y	2.03135	0.12956	38	22.31	0	22.31
_ATM	TOPBP1	S1138	PDVNTEPsQNEQIIW	Y	2.03135	0.158491	23	39.34	3.82	43.16
_ATM	TOPBP1	S492	QADEDLLsQyENGss	Y	2.03135	0.184486	24	39.34	4.49	43.83
_ATM	TP53	S46	AMDDLMLsPDDIEQW	Y	1.04659	0.118658	0	0	0	0
_ATM	TP53	S20	PLsQEtFsDLWkLLP	Y	1.04659	0.104403	29	0	0	0
_ATM	TP53	S15	PsVEPPLsQEtFsDL	Y	1.04659	0.206709	0	228.14	6.3	234.44
_ATM	TP53BP1	S1219	DDtEsLHsQGEEEFD	Y	1.99537	0.185325	0	228.14	4.23	232.37
_ATM	TP53BP1	S1778	FNKQYTEsQLRAGAG	Y	1.99537	0.158071	49	228.14	2.46	230.6
_ATM	TP53BP1	S29	IEDsQPEsQVLEDDS	Y	1.99537	0.183648	0	228.14	6.86	235
_ATM	TP53BP1	S25	PCLIIEDsQPEsQVL	Y	1.99537	0.179874	7	228.14	5.53	233.67
_ATM	UBR5	S2586	LRQLILAsQSSDADA	Y	1.64798	0.183229	14	1.62	0	1.62
_ATM	UBR5	S1532	SDQSSSSsQSQSSYI	Y	1.64798	0.192872	5	1.62	0	1.62
_ATM	UBR5	S1679	SDSDSSSsQSDDIEQ	Y	1.64798	0.195807	0	1.62	0	1.62
_ATM	UBR5	S191	VIPEELIsQAQVVLQ	Y	1.64798	0.176939	14	1.62	0	1.62
_ATM	UBR5	S174	rGsGLLGsQPQPVIP	Y	1.64798	0.186583	15	1.62	0	1.62
_ATM	USP28	S714	ESSTNSSsQDYSTsQ	Y	2.05896	0.19413	0	3.19	0	3.19
_ATM	USP28	S495	STSTEsSsQDVESTF	Y	2.05896	0.195388	4	3.19	0	3.19
_ATR	FANCD2	S717	KDGGPVTsQESGQkL	N	1.4062	0.183648	8	228.14	0	228.14
_ATR	FANCD2	T608	NLSDEQCtQVTSLLQ	N	1.4062	0.12956	18	166.5	1.89	168.39
_ATR	FANCD2	T596	RsEsPsLtQERANLS	N	1.4062	0.143396	26	228.14	5.79	233.93
_ATR	FANCD2	T691	yGLEEYDtQDGIAIN	N	1.4062	0.12956	23	228.14	1.21	229.35
_ATR	RPA2	S33	GFGsPAPsQAEKKSR	N	0.986594	0.172746	16	0	0	0
_ATR	RPA2	S52	HIVPCTIsQLLSATL	N	0.986594	0.163941	24	0	0	0
_ATR	RPA2	S174	MVLSkANsQPSAGRA	N	0.986594	0.170231	29	0	0	0
_ATR	RPA2	S72	RIGNVEIsQVTIVGI	N	0.986594	0.168134	10	0	0	0
_ATR	RPA2	T21	yGGAGGYtQsPGGFG	N	0.986594	0.125367	12	0	0	0
_DNAPK	TP53	S46	AMDDLMLsPDDIEQW	N	1.04659	0.118658	0	0	0	0
_DNAPK	TP53	S9	EEPQsDPsVEPPLsQ	N	1.04659	0.131237	4	24.16	0	24.16
_DNAPK	TP53	T18	EPPLsQEtFsDLWkL	N	1.04659	0.0834382	51	9.43	0	9.43
_DNAPK	TP53	S37	NVLsPLPsQAMDDLM	N	1.04659	0.172746	0	228.14	3.42	231.56
_DNAPK	TP53	S20	PLsQEtFsDLWkLLP	N	1.04659	0.104403	29	18.86	0	18.86
_DNAPK	TP53	S15	PsVEPPLsQEtFsDL	N	1.04659	0.206709	0	228.14	0	228.14
_DNAPK	POU2F1	S141	AAAVQQHsAsQQHsA	N	0.464439	0.109853	38	0	0	0
_DNAPK	POU2F1	T162	ASAATPMtQIPLsQP	N	0.464439	0.13543	0	0	0	0
_DNAPK	POU2F1	S143	AVQQHsAsQQHsAAG	N	0.464439	0.165618	19	0	0	0
_DNAPK	POU2F1	S147	HsAsQQHsAAGATIS	N	0.464439	0.109434	14	0	0	0
_DNAPK	POU2F1	S327	LQAQNLLtQLPQQsQ	N	0.464439	0.127044	0	0	0	0
_DNAPK	POU2F1	S232	LtQLPQQsQANLLQS	N	0.464439	0.180713	85	0	0	0
_DNAPK	POU2F1	S167	PMtQIPLsQPIQIAQ	N	0.464439	0.168134	3	0	0	0
_DNAPK	POU2F1	S78	QSKSNEEsGDsQQPs	N	0.464439	0.126625	8	0	0	0
_DNAPK	POU2F1	S81	SNEEsGDsQQPsQPs	N	0.464439	0.190356	33	0	0	0
_DNAPK	POU2F1	T100	VQAAIPQtQLMLAGG	N	0.464439	0.121174	12	0	0	0
_DNAPK	POU2F1	S85	sGDsQQPsQPsQQPs	N	0.464439	0.184067	12	0	0	0
_DNAPK	POU2F1	S92	sQPsQQPsVQAAIPQ	N	0.464439	0.107757	32	0	0	0
_DNAPK	POU2F1	S88	sQQPsQPsQQPsVQA	N	0.464439	0.178616	45	0	0	0
_SMG1	UPF1	T28	AELLGADtQGsEFEF	N	0.021356	0.133753	23	6.01	1.84	7.85
_SMG1	UPF1	S1089	GLsQPELsQDSYLGD	N	0.021356	0.184906	32	6.01	3.53	9.54
_SMG1	UPF1	S1127	HGGVTGLsQy_____	N	0.021356	0.147589	19	6.01	0	6.01
_SMG1	UPF1	S1084	QMSQPGLsQPELsQD	N	0.021356	0.185325	40	6.01	6.26	12.27
_SMG1	UPF1	S1107	sQIDVALsQDstyQG	N	0.021356	0.179874	12	6.01	5.61	11.62
_ATR	BRCA1	S1423	AVLEQHGsQPSNSYP	N	2.54646	0.191195	22	228.14	0	228.14
_ATR	BRCA1	S1524	LQNRNYPsQEELIKV	N	2.54646	0.166038	30	228.14	0	228.14
_ATR	BRCA1	S1143	PMGSSHAsQVCSETP	N	2.54646	0.174004	0	228.14	5.11	233.25
_ATR	BRCA1	S1280	QVILAKAsQEHHLsE	N	2.54646	0.171908	26	228.14	4.81	232.95
_ATR	BRCA1	S1457	SEKAVLTsQKsSEYP	N	2.54646	0.180713	33	228.14	0	228.14
_ATR	CDKN2A	S140	AAGGTrGsNHARIDA	N	0.0838486	0.11195	70	0	0	0
_ATR	CDKN2A	S152	IDAAEGPsDIPD___	N	0.0838486	0.0939203	1	0	0	0
_ATR	CDKN2A	S8	MEPAAGssMEPSADW	N	0.0838486	0.122432	17	0	0	0
_ATR	CDKN2A	S7	_MEPAAGssMEPSAD	N	0.0838486	0.112369	0	0	0	0
_DNAPK	FUS	S112	APSSTSGsYGSSsQS	N	0.398117	0.143396	5	0	0	0
_DNAPK	FUS	S87	GYGSsQSsQSSYGQQ	N	0.398117	0.181971	17	3	6.28	9.28
_DNAPK	FUS	T11	NDYtQQAtQSYGAYP	N	0.398117	0.119497	28	2.44	3.35	5.79
_DNAPK	FUS	S30	QGYsQQSsQPYGQQS	N	0.398117	0.172746	36	3	7.14	10.14
_DNAPK	FUS	S131	QPQSGSYsQQPSYGG	N	0.398117	0.175262	6	3	5.61	8.61
_DNAPK	FUS	S42	QQSYSGYsQSTDTSG	N	0.398117	0.175681	15	3	6.42	9.42
_DNAPK	FUS	T19	QSYGAYPtQPGQGYs	N	0.398117	0.120335	32	3	2.21	5.21
_DNAPK	FUS	S117	SGsYGSSsQSSSYGQ	N	0.398117	0.189099	22	3	5.88	8.88
_DNAPK	FUS	S84	STGGYGSsQSsQSSY	N	0.398117	0.190776	38	3	7.74	10.74
_DNAPK	FUS	S142	SYGGQQQsYGQQQSY	N	0.398117	0.116562	21	0	0	0
_DNAPK	FUS	S54	TSGYGQSsYSSYGQs	N	0.398117	0.126205	16	0	0	0
_DNAPK	FUS	T7	_MASNDYtQQAtQSY	N	0.398117	0.115304	24	3	0	3
_DNAPK	FUS	T68	sQNTGYGtQSTPQGY	N	0.398117	0.137526	0	2.95	2.98	5.93
_DNAPK	FUS	S61	sYSSYGQsQNTGYGt	N	0.398117	0.166876	20	3	4.42	7.42
_DNAPK	FUS	S26	tQPGQGYsQQSsQPY	N	0.398117	0.170231	67	3	6.33	9.33
_DNAPK	NHEJ1	S251	AsLQGIDsQCVNQPE	N	0.296336	0.177778	4	0	0	0
_DNAPK	NHEJ1	T223	DLYMAVTtQEVQVGQ	N	0.296336	0.120335	34	0	0	0
_DNAPK	NHEJ1	S132	LASPSLVsQHLIRPL	N	0.296336	0.176101	6	0	0	0
_DNAPK	NHEJ1	S245	PHTSNSAsLQGIDsQ	N	0.296336	0.110692	47	0	0	0
_DNAPK	NHEJ1	T266	QLVssAPtLsAPEKE	N	0.296336	0.0679245	0	0	0	0
_DNAPK	NHEJ1	S263	QPEQLVssAPtLsAP	N	0.296336	0.128721	26	0	0	0
_DNAPK	NHEJ1	S55	QVDTSVVsQRAKELN	N	0.296336	0.167715	65	0	0	0
_DNAPK	XRCC4	S304	ENsRPDSsLPETSKK	N	0.136774	0.127463	12	0	0	0
_DNAPK	XRCC4	S320	HISAENMsLEtLRNs	N	0.136774	0.114046	0	0	0	0
_DNAPK	XRCC4	S260	KDDsIIssLDVtDIA	N	0.136774	0.11195	17	0	0	0
_DNAPK	XRCC4	S328	LEtLRNssPEDLFDE	N	0.136774	0.131656	0	0	0	0
