# Supplementary material for: KSP: an integrated method for predicting catalyzing kinases of phosphorylation sites in proteins
Source: BMC Genomics. 2020 Aug 4;21:537. doi: 10.1186/s12864-020-06895-2 (PMC7646512; doi:10.1186/s12864-020-06895-2)
Supplement: Supplementary file 4 — Additional file 4: Table S4. test set of CDK2 kinase including peptides, interactions, and output scores of all softwares. [file 12864_2020_6895_MOESM4_ESM.xlsx]

## Sheet: cdk2score
Table S4: test set of CDK2 kinase including peptides, interactions and output scores of all softwares.
kinase	sub_gene	position	sequence	cdk2_label	cdk2_ksp_score	cdk2_pwm_score	cdk2_knn_score	cdk2_networkin_score	cdk2_igps_score	cdk2_networkinandigps_score
_CDK2	AKIRIN2	s21	DPLLsPAsPKRRRCA	Y	0.666361	0.182296	80	0.5	0	0.5
_CDK2	ANKRD17	s2042	KEHyPVssPssPsPP	Y	0.75	0.170954	10	0	5.31	5.31
_CDK2	ANKRD17	S2401	SSGVRAPsPAPSSVP	Y	0.75	0.178147	69	0	4.82	4.82
_CDK2	ARID4A	s1145	ARsPARIsPHIKDGE	Y	1.5763	0.15325	55	1.46	0	1.46
_CDK2	ARID4A	s1140	KPQKLARsPARIsPH	Y	1.5763	0.161826	60	1.57	0	1.57
_CDK2	ARID4A	t1124	LDNSSKCtPVKHLNV	Y	1.5763	0.141355	129	1.57	0	1.57
_CDK2	ARID4A	s1007	QHNFSVAsPLTLSQD	Y	1.5763	0.153527	90	0.45	0	0.45
_CDK2	BARD1	t299	KSRNEVVtPEKVCkN	Y	1.30373	0.125864	121	28.98	0	28.98
_CDK2	BARD1	s148	NSIkMWFsPRSkKVR	Y	1.30373	0.146335	47	31.82	0	31.82
_CDK2	BARD1	s288	PLAEQIEsPDTKSRN	Y	1.30373	0.159059	53	26.7	3.8	30.5
_CDK2	CCNE1	s399	GLLtPPQsGKKQSSG	Y	1.0625	0.11397	59	0	1.22	1.22
_CDK2	CCNE1	s387	LsEQNRAsPLPSGLL	Y	1.06263	0.167358	59	0	2.43	2.43
_CDK2	CDC6	s106	DNQLTIksPSkRELA	Y	1.0795	0.156017	135	32.23	0	32.23
_CDK2	CDC6	s54	RVKALPLsPRKRLGD	Y	1.0795	0.17787	107	32.23	3.98	36.21
_CDK2	CDK7	s164	GLAksFGsPNRAytH	Y	0.873053	0.15823	75	32.23	0	32.23
_CDK2	CDT1	T29	PPkLACRtPsPARPA	Y	0.961504	0.15325	59	17.04	0	17.04
_CDK2	CHEK1	s301	IQsNLDFsPVNsAss	Y	0.673117	0.160719	104	0	3.74	3.74
_CDK2	DLG1	s443	FLGQTPAsPARysPV	Y	0.5671	0.180083	108	24.49	3.66	28.15
_CDK2	EEF2	s595	NVLCLsksPNkHNRL	Y	0.609637	0.147441	105	0	0	0
_CDK2	ELF4	t643	SLLTRsPtPAPFsPF	Y	0.880713	0.15491	83	0	2.7	2.7
_CDK2	ELK4	s387	LsPVAPLsPARLQGA	Y	0.705349	0.199447	90	0	0	0
_CDK2	ESR1	s104	FPPLNsVsPsPLMLL	Y	1.25327	0.164592	58	0	2	2
_CDK2	ESR1	s118	LHPPPQLsPFLQPHG	Y	1.25327	0.172614	44	0	1.69	1.69
_CDK2	ESR1	s106	PLNsVsPsPLMLLHP	Y	1.25327	0.166252	25	0	2.71	2.71
_CDK2	EZH2	t416	EANsRCQtPIKMKPN	Y	0.637498	0.129737	128	0	4.35	4.35
_CDK2	FOXK2	s428	FAQsAPGsPLssQPV	Y	0.503309	0.185615	49	0	0	0
_CDK2	FZR1	t121	DRRLQPstPEKkGLF	Y	1.27504	0.144398	121	32.23	0	32.23
_CDK2	FZR1	s151	DVsPYSLsPVsNkSQ	Y	1.27504	0.165145	73	18.77	0	18.77
_CDK2	FZR1	s40	PAssPVssPsKHGDR	Y	1.27504	0.174274	117	32.23	4.79	37.02
_CDK2	GIGYF2	S593	MWGRVPFsPGPAPPP	Y	0.529504	0.180636	66	0	0	0
_CDK2	INCA1	s23	CSRVVSRsPPPRLPS	Y	1.33732	0.166528	34	22.44	3.09	25.53
_CDK2	INCA1	s191	GRAQLLWsPWSPLDQ	Y	1.33732	0.155187	72	2.84	1.31	4.15
_CDK2	ITGB3BP	s46	CQMSLFAsPTSSEEQ	Y	0.795899	0.159889	87	0.61	4.02	4.63
_CDK2	LARP1	t649	KILIVTQtPHyMRRH	Y	0.931117	0.127801	76	0.35	0	0.35
_CDK2	LARP1	s774	LPttVPEsPNyRNtR	Y	0.931117	0.172891	46	0.5	0	0.5
_CDK2	LIG1	s91	ALDCSQVsPPRPAts	Y	1.25375	0.167082	81	1.62	3.61	5.23
_CDK2	LIG1	s76	EEEDEALsPAkGQKP	Y	1.25375	0.160996	78	1.62	0	1.62
_CDK2	LIG1	s51	GVVsEsDsPVKRPGR	Y	1.25375	0.172061	106	1.62	3.93	5.55
_CDK2	LIG3	s913	EKLAtKssPVKVGEK	Y	0.851568	0.158783	104	0.63	4.58	5.21
_CDK2	LIG3	t191	LSSKAAGtPKKKAVV	Y	0.851568	0.144952	97	0.65	5.14	5.79
_CDK2	MCL1	t70	AsPPStLtPDSRRVA	Y	1.43208	0.160719	79	13.86	0	13.86
_CDK2	MCL1	T92	EVPDVTAtPARLLFF	Y	1.43208	0.149378	57	8.55	0	8.55
_CDK2	MCL1	s64	IGGSAGAsPPStLtP	Y	1.43208	0.167635	22	0	0	0
_CDK2	MCL1	s121	PAADAIMsPEEELDG	Y	1.43208	0.154357	73	0	0	0
_CDK2	MCM2	s108	DVEELtAsQREAAER	Y	1.96249	0.0932227	26	0	1.05	1.05
_CDK2	MCM2	s13	EsFtMAssPAQRRRG	Y	1.96249	0.166252	102	30.32	5.24	35.56
_CDK2	MCM2	s27	GNDPLtssPGRssRR	Y	1.96249	0.175934	50	30.32	4.82	35.14
_CDK2	MCM2	s53	LPPFEDEsEGLLGtE	Y	1.96249	0.100692	15	0	0.43	0.43
_CDK2	MCM2	s40	RRtDALtssPGRDLP	Y	1.96249	0.0973721	18	0	1.02	1.02
_CDK2	MCM4	S54	ELQPMPTsPGVDLQs	Y	1.2238	0.17621	56	17.04	3.88	20.92
_CDK2	MCM4	t110	PRsGVrGtPVRQRPD	Y	1.2238	0.15657	96	32.23	0	32.23
_CDK2	MCM7	s365	LVGGVDQsPRGMKIR	Y	0.745766	0.15325	104	24.72	0	24.72
_CDK2	MDC1	t341	EEERIPAtPVVIPMK	Y	1.17804	0.15574	66	0	3.4	3.4
_CDK2	MDC1	s1068	LAPPPLLsPLLPSIk	Y	1.17804	0.182019	51	0	0	0
_CDK2	MED1	S1207	GGSDKLAsPMkPVPG	Y	0.854762	0.162379	88	1.34	0	1.34
_CDK2	NCL	T121	PGkALVAtPGkkGAA	Y	0.65284	0.150761	55	0	0	0
_CDK2	NPAT	s779	ILSsPTKsPTKNAEL	Y	2.31942	0.165422	64	10.07	4.65	14.72
_CDK2	NPAT	t1350	ISRTTsAtPLkDNTQ	Y	2.31942	0.137206	152	9.86	0	9.86
_CDK2	NPAT	s775	LPTIILSsPTKsPTK	Y	2.31942	0.163209	74	10.07	4.81	14.88
_CDK2	NPAT	s1100	VsFPNLDsPNVSSTL	Y	2.31942	0.157676	38	1.51	2.68	4.19
_CDK2	NPM1	s70	EAMNyEGsPIkVtLA	Y	1.19759	0.149931	77	29.95	0	29.95
_CDK2	NPM1	t199	VkKsIrDtPAkNAQK	Y	1.19759	0.138313	123	27.09	0	27.09
_CDK2	NR1I2	t135	KKSERtGtQPLGVQG	Y	1.73555	0.075242	20	0	0	0
_CDK2	NR1I2	t133	KRKKSERtGtQPLGV	Y	1.73555	0.0716459	23	0	0	0
_CDK2	NR1I2	S114	MKkEMIMsDEAVEER	Y	1.73555	0.0793914	15	0	0	0
_CDK2	NR1I2	s350	MQAISLFsPDRPGVL	Y	1.73555	0.161549	112	17.26	0	17.26
_CDK2	ORC1	t375	AQNEAtstPHRIRRK	Y	0.75	0.143292	99	0	4.71	4.71
_CDK2	ORC1	s258	TSCAsLDsPGRIKRK	Y	0.75	0.167082	63	0	3.62	3.62
_CDK2	ORC2	t116	LAsELAKtPQKSVsF	Y	0.5	0.144398	59	32.23	4.63	36.86
_CDK2	PELP1	S477	ADALKLRsPRGsPDG	Y	1.03697	0.165698	20	0.64	0	0.64
_CDK2	PGR	s294	APMAPGRsPLATTVM	Y	1.81871	0.15823	26	0	2.88	2.88
_CDK2	PGR	s400	GAEAsARsPRSYLVA	Y	1.81871	0.1574	101	0	3	3
_CDK2	PGR	s162	PATQRVLsPLMSRSG	Y	1.81871	0.167911	41	0	3	3
_CDK2	PGR	s213	SGAPVKPsPQAAAVE	Y	1.81871	0.166252	38	0	3.72	3.72
_CDK2	POLL	S167	ALLQTALsPPPPPtR	Y	1.54016	0.180083	48	1.82	3.53	5.35
_CDK2	POLL	t553	GPGRVLPtPTEKDVF	Y	1.54016	0.136376	43	4.34	2.21	6.55
_CDK2	POLL	s230	LEGDCEPsPAPAVLD	Y	1.54016	0.164869	52	0.66	2.11	2.77
_CDK2	RAD54L	t31	DWQPGLVtPRKRKss	Y	0.07445	0.143292	118	0.7	0	0.7
_CDK2	RB1	s249	AVIPINGsPRtPRRG	Y	3.21082	0.169571	90	32.23	2.77	35
_CDK2	RB1	t356	DsFEtQRtPRksNLD	Y	3.21082	0.134993	93	32.23	0	32.23
_CDK2	RB1	t373	VNVIPPHtPVRTVMN	Y	3.21082	0.151314	90	32.23	3.38	35.61
_CDK2	RB1	t821	kIsEGLPtPtkMtPR	Y	3.21082	0.141909	97	31.83	0	31.83
_CDK2	RBBP8	t847	FRYIPPNtPENFWEV	Y	0.890496	0.139419	133	0	1.63	1.63
_CDK2	RBL1	S640	RRDMQPLsPIsVHER	Y	0.985574	0.168188	55	0	2.79	2.79
_CDK2	RBL2	t642	CIAGsPLtPRRVtEV	Y	3.87939	0.161549	72	32.23	2.61	34.84
_CDK2	RECQL4	s251	EVSIRVGsPQPSSSG	Y	3.29e-14	0.169848	78	1.72	0	1.72
_CDK2	RNF4	t112	DVyVTTHtPRNARDE	Y	0.796608	0.137206	74	0.51	0	0.51
_CDK2	RPA2	s23	GAGGYtQsPGGFGsP	Y	0.960081	0.157123	27	0	0	0
_CDK2	RPA2	s33	GFGsPAPsQAEKKSR	Y	0.960081	0.104841	5	0	0	0
_CDK2	RRM2	s20	DPQQLQLsPLkGLsL	Y	0.962782	0.160443	114	0	0	0
_CDK2	RUNX1	s276	DTRQIQPsPPWSYDQ	Y	1.30352	0.151314	49	0	1.97	1.97
_CDK2	SCML2	t305	SssVKNItPRKKGPN	Y	0.75	0.143845	106	0.5	0	0.5
_CDK2	SCML2	s511	VPyVVPLsPKLPKTK	Y	0.75	0.170124	96	0.5	0	0.5
_CDK2	SF3B1	t211	ADQtPGAtPKkLssW	Y	1.95601	0.141632	65	0.5	0	0.5
_CDK2	SF3B1	t426	AGyVPIRtPARKLtA	Y	1.95601	0.144675	85	0.5	0	0.5
_CDK2	SIRT2	S331	PNPSTSAsPKKSPPP	Y	0.557882	0.179806	49	1.28	7.07	8.35
_CDK2	STMN1	s25	QAFELILsPrskEsV	Y	0.76357	0.160719	96	17.83	0	17.83
_CDK2	SUPT5H	s666	VGGFAPMsPrISsPM	Y	0.819563	0.170954	86	1.52	0	1.52
_CDK2	TCF3	s139	LNsPGPLsPsGMKGT	Y	0.685131	0.179253	77	0	3.01	3.01
_CDK2	TFCP2	s289	EITYVNNsPsPGFNS	Y	1.08189	0.156846	59	0	0	0
_CDK2	TICRR	s1001	DIGVVEEsPEKGDEI	Y	0.5	0.151591	108	2.84	0	2.84
_CDK2	TSPYL2	t340	GRLVSHstPIRWHRG	Y	0.836232	0.141079	69	12.39	1.83	14.22
_CDK2	ZBTB16	t282	RGKEGPGtPTRSSVI	Y	0.663159	0.168188	45	0	3.89	3.89
_p70S6K	EEF2K	s366	sPQVRtLsGSRPPLL	N	0.0538262	0.120609	71	0	1.23	1.23
_p70S6K	EIF4B	s422	RERsRtGsEssQtGt	N	0.0347359	0.106777	0	0	0	0
_p70S6K	ESR1	s167	GGRERLAsTNDkGSM	N	1.25327	0.0876902	22	0	0	0
_p70S6K	FMR1	s500	NSEASNAsETESDHR	N	0.047325	0.0910097	7	0	0	0
_p70S6K	GLI1	s84	LTKKRALsISPLSDA	N	0.0145153	0.107607	0	0	0	0
_p70S6K	GSK3B	s9	SGRPRttsFAEsCkP	N	0.091034	0.0954357	0	0	0	0
_p70S6K	HIST1H2BB	s36	RKRsRkEsysIyVyk	N	0.00132353	0.0912863	0	0	0	0
_p70S6K	IRS1	s270	EFRPRsKsQSssNCS	N	0.121078	0.0970954	7	0	0	0
_p70S6K	IRS1	s1101	GCRRRHssEtFsStP	N	0.121078	0.0840941	24	0	0	0
_p70S6K	IRS1	s527	RFRKRtHsAGtsPtI	N	0.121078	0.0929461	0	0	0	0
_p70S6K	IRS1	s307	TRRsRtEsItAtsPA	N	0.121078	0.101521	0	0	0	0
_p70S6K	IRS1	s636	sGDyMPMsPKsVSAP	N	0.121078	0.174274	85	0	0	0
_p70S6K	LTC4S	s36	ARRAFRVsPPLtTGP	N	0	0.153804	47	0	0	0
_p70S6K	MAPT	s214	GsRsRtPsLPtPPtR	N	0.144356	0.11148	15	0	0	0
_p70S6K	MAPT	s262	NVKsKIGstENLkHQ	N	0.144356	0.0874136	0	0	0	0
_p70S6K	MAPT	t212	tPGsRsRtPsLPtPP	N	0.144356	0.1574	38	0	0	0
_p70S6K	MRE11	t597	sQrGrADtGLETSTr	N	0	0.0788382	0	0	0	0
_p70S6K	MTOR	t2446	NKRsRtRtDsysAGQ	N	0.0168827	0.0799447	0	0	0.85	0.85
_p70S6K	MTOR	s2448	RsRtRtDsysAGQsV	N	0.0168827	0.0951591	0	0	0	0
_p70S6K	MXD1	s145	IERIRMDsIGSTVSS	N	0.0705559	0.0876902	0	0	0	0
_p70S6K	NCBP1	s22	PHKRRKtsDANEtED	N	0.00749596	0.0816044	0	0	0	0
_p70S6K	NCBP1	t21	QPHKRRKtsDANEtE	N	0.00749596	0.0636238	0	0	0	0
_p70S6K	NCBP1	s7	_MSRRRHsDENDGGQ	N	0.00749596	0.0838174	0	0	0	0
_p70S6K	NDRG2	s332	LsRsRtAsLtsAAsV	N	0.00496323	0.109544	0	0	0	0
_p70S6K	NDRG2	s350	RsRsRtLsQssEsGt	N	0.00496323	0.11148	7	0	0	0
_p70S6K	PDCD4	s67	kRRLRKNssRDsGrG	N	0.0103199	0.0943292	0	0	0	0
_p70S6K	PIP5K1C	t553	QPRYRRRtQssGQDG	N	0.0131299	0.0771784	29	0	0	0
_p70S6K	PIP5K1C	s555	RYRRRtQssGQDGRP	N	0.0131299	0.0984786	7	0	0	0
_p70S6K	POLDIP3	s383	ELPRRVNsAsSsNPP	N	0.0272033	0.107607	9	0	1.51	1.51
_p70S6K	POLDIP3	s385	PRRVNsAsSsNPPAE	N	0.0272033	0.106224	30	0	1.57	1.57
_p70S6K	RICTOR	t1135	NRRIRtLtEPsVDFN	N	0.000759492	0.0683264	0	0	0.54	0.54
_p70S6K	RPS6	s236	AKRRRLssLRAstsK	N	0.0190651	0.0921162	0	0	0	0
_p70S6K	RPS6	s235	IAKRRRLssLRAsts	N	0.0190651	0.100415	0	0	0	0
_p70S6K	RPS6	s244	LRAstsKsEssQK__	N	0.0190651	0.0984786	33	0	0	0
_p70S6K	RPS6	s240	RLssLRAstsKsEss	N	0.0190651	0.111203	17	0	0	0
_p70S6K	RPS6KB1	t412	NQVFLGFtyVAPsVL	N	0.132519	0.0746888	29	0	0.24	0.24
_p70S6K	TARBP2	s283	ILSLRsCsLGsLGAL	N	0.0128655	0.102351	0	0	0	0
_p70S6K	TP63	s560	LARLGCSsCLDYFTT	N	0.513235	0.0838174	0	0	0	0
_p70S6K	TRIB2	s83	FRAVHLHsGEELVCK	N	0.12353	0.0766252	4	0	0	0
_p70S6K	URI1	s372	AKRKRKNstGsGHsA	N	0	0.0901798	0	0	0	0
_p90RSK	APAF1	s357	FKRIRKSsSYDYEAL	N	0.209934	0.0796681	0	0	0	0
_p90RSK	APAF1	s268	LLTTRDksVTDsVMG	N	0.209934	0.0921162	0	0	0	0
_p90RSK	BAD	s75	EIRsRHssyPAGtED	N	0.198897	0.0915629	17	0	0.35	0.35
_p90RSK	CARHSP1	s52	tRRtrtFsAtVRAsQ	N	0	0.0907331	0	0	0	0
_p90RSK	CCT2	s260	GsRVRVDstAkVAEI	N	0.161095	0.0893499	19	0	0	0
_p90RSK	CDC25A	s293	GSTKrRKsMsGASPk	N	0.69118	0.0921162	0	0	0	0
_p90RSK	CDC25A	s295	TKrRKsMsGASPkES	N	0.69118	0.0965422	0	0	0	0
_p90RSK	CDC25B	t355	NKRRRsVtPPEEQQE	N	0.406021	0.132227	14	24.53	0	24.53
_p90RSK	CDC25B	s353	VQNKRRRsVtPPEEQ	N	0.406021	0.0879668	0	0	0	0
_p90RSK	CDC25C	s247	KVKKKYFsGQGkLRK	N	0.589096	0.0802213	67	0	0	0
_p90RSK	CDC34	t162	KGkDREYtDIIrKQV	N	0.152785	0.0644537	8	0	0	0
_p90RSK	CHEK1	s280	AKRPRVtsGGVsEsP	N	0.736483	0.0987552	0	0	1.15	1.15
_p90RSK	CIC	s173	PGKRRtQsLsALPKE	N	0.00179433	0.0959889	0	0	0	0
_p90RSK	CREB1	s133	EILsRRPsyRkILND	N	0.144194	0.0910097	6	0	0	0
_p90RSK	DAPK1	s289	QALSRKAsAVNMEkF	N	0.103829	0.0929461	17	0	0	0
_p90RSK	DEPTOR	s291	CGssGYFsssPtLss	N	0	0.105947	49	0	0	0
_p90RSK	DEPTOR	s287	sMssCGssGYFsssP	N	0	0.103181	8	0	0	0
_p90RSK	DEPTOR	s286	ssMssCGssGYFsss	N	0	0.10899	0	0	0	0
_p90RSK	EEF2K	s366	sPQVRtLsGSRPPLL	N	0.0757441	0.120609	71	0	0	0
_p90RSK	EIF4B	s422	RERsRtGsEssQtGt	N	0.0701051	0.106777	0	0	0	0
_p90RSK	EPHA2	s897	RVsIRLPstsGsEGV	N	0.0448633	0.0979253	0	0	0	0
_p90RSK	ESR1	s167	GGRERLAsTNDkGSM	N	1.25327	0.0876902	22	0	0	0
_p90RSK	FLNA	s2152	tRRRRAPsVANVGsH	N	0.06591	0.0912863	20	0	0	0
_p90RSK	FOS	s362	AAAHRKGssSNEPSS	N	0.189024	0.0970954	12	0	1.37	1.37
_p90RSK	GMFB	t27	KFRFRKEtNNAAIIM	N	0.316719	0.0591978	0	0	0	0
_p90RSK	GSK3B	s9	SGRPRttsFAEsCkP	N	0.091034	0.0954357	0	0	0	0
_p90RSK	ITGB4	s1364	PSGsQRPsVSDDTGC	N	0.0531632	0.100415	0	0	0	0
_p90RSK	LCP1	s5	___MARGsVsDEEMM	N	0.051807	0.0716459	0	0	0	0
_p90RSK	MAPK7	s496	SRLRDGPsAPLEAPE	N	0.198116	0.0943292	0	0	0	0
_p90RSK	METTL1	s27	YYRQrAHsNPMADHT	N	0.169435	0.0760719	0	0	0	0
_p90RSK	MITF	s409	KTSsRRSsMSMEETE	N	0.242354	0.0918396	0	0	1.46	1.46
_p90RSK	MXD1	s145	IERIRMDsIGSTVSS	N	0.14045	0.0876902	0	0	0	0
_p90RSK	NDRG2	s332	LsRsRtAsLtsAAsV	N	0.0325368	0.109544	0	0	0	0
_p90RSK	NDRG2	s350	RsRsRtLsQssEsGt	N	0.0325368	0.11148	7	0	0	0
_p90RSK	NFKBIA	s32	LLDDRHDsGLDsMkD	N	0.118097	0.0887967	0	0	0	0
_p90RSK	OSTF1	s202	TDAVRtLsNAEDyLD	N	0.0082721	0.0932227	0	0	0	0
_p90RSK	PDCD4	s76	RDsGrGDsVsDsGsD	N	0.00622551	0.0995851	3	0	0	0
_p90RSK	PDCD4	s457	RGRKRFVsEGDGGRL	N	0.00622551	0.0946058	14	0	0.24	0.24
_p90RSK	RANBP3	s126	VKRERtssLtQFPPs	N	0.0259191	0.0954357	1	0	0	0
_p90RSK	RPS6	s236	AKRRRLssLRAstsK	N	0.0196153	0.0921162	0	0	0	0
_p90RSK	RPS6	s235	IAKRRRLssLRAsts	N	0.0196153	0.100415	0	0	0	0
_p90RSK	RPTOR	s719	PCtPRLrsVssyGNI	N	0.015203	0.0923928	3	0	0	0
_p90RSK	RPTOR	s722	PRLrsVssyGNIRAV	N	0.015203	0.100415	2	0	0	0
_p90RSK	RPTOR	s721	tPRLrsVssyGNIRA	N	0.015203	0.0926694	0	0	0	0
_p90RSK	SENP2	t369	TDDLLELtEDMEKEI	N	0.0742446	0.0683264	17	0	0	0
_p90RSK	SLC9A1	s703	MsRARIGsDPLAyEP	N	0.152553	0.0929461	11	0	0	0
_p90RSK	SLC9A3R1	t156	ELRPRLCtMKKGPsG	N	0.0160859	0.0816044	21	0	0	0
_p90RSK	SOS1	s1134	PHGPRsAsVssISLT	N	0.105326	0.0998617	0	0	0	0
_p90RSK	SOS1	s1161	PPRRRPEsAPAEssP	N	0.105326	0.112863	29	0	0	0
_p90RSK	TSC2	s1798	GQRKRLIssVEDFTE	N	0.254322	0.0849239	0	0	0.6	0.6
_p90RSK	UBR5	s1227	DCKLKRTsPTAYCDC	N	0.240567	0.136929	48	0	0	0
_p90RSK	UBR5	s2483	ENRKRHGssRsVVDM	N	0.240567	0.0832642	0	0	0	0
_p90RSK	UBR5	t637	PYKRRRstPAPKEEE	N	0.240567	0.139142	24	0.7	0	0.7
_p90RSK	VASP	t278	LARRRKAtQVGEktP	N	0.0241658	0.0733057	3	0	0	0
_p90RSK	WWC1	s947	CRLNRsDsDSSTLSK	N	0.0447838	0.0921162	0	0	0	0
_p90RSK	WWC1	t929	stIIRsKtFsPGPQS	N	0.0447838	0.0912863	6	0	0	0
_p90RSK	YBX1	s102	NPRKyLrsVGDGEtV	N	0.249563	0.0813278	0	0	0	0
_skMLCK	MEF2C	t80	NEPHESRtNsDIVEt	N	0.216854	0.0672199	0	0	0.57	0.57
_smMLCK	MYL12B	T19	KKRPQRAtsNVFAMF	N	0	0.0594744	13	0	0	0
_smMLCK	MYL12B	S20	KRPQRAtsNVFAMFD	N	0	0.0882434	0	0	0	0
_smMLCK	MYL2	S15	KRAGGANsNVFsMFE	N	0.00206408	0.0934993	27	0	0	0
_smMLCK	MYL9	T19	KKRPQRAtsNVFAMF	N	0.00193015	0.0594744	13	0	0	0
_smMLCK	MYL9	S20	KRPQRAtsNVFAMFD	N	0.00193015	0.0882434	0	0	0	0
